# Supplementary material for: Availability of Financial and Medical Resources for Screening Providers and Its Impact on Cancer Screening Uptake and Intervention Programs
Source: Int J Environ Res Public Health. 2022 Sep 12;19(18):11477. doi: 10.3390/ijerph191811477 (PMC9517448; doi:10.3390/ijerph191811477)
Supplement: Supplementary file 1 [file ijerph-19-11477-s001.zip]

Archive with 1 entries (1 files):
- ijerph-1818016-supplementary.xlsx
