# Supplementary material for: Availability of Financial and Medical Resources for Screening Providers and Its Impact on Cancer Screening Uptake and Intervention Programs
Source: Int J Environ Res Public Health. 2022 Sep 12;19(18):11477. doi: 10.3390/ijerph191811477 (PMC9517448; doi:10.3390/ijerph191811477)
Supplement: Supplementary file 1 [file ijerph-19-11477-s001.zip › ijerph-1818016-supplementary.xlsx]

## Sheet: TableS1
Table S1. Data sources of the interventions for the residents.
Data*	Source	The location of the data
Call, recall	Survey on Cancer Screening Practices in Municipalities**	Sheet 1
Charge-free, after-hour, extra-region, modality extension, upper-limit	Survey on Cancer Screening Practices in Municipalities**	Sheet 2
Out of evidence	Survey on Cancer Screening Practices in Municipalities**	Sheet 3
* Call; sending screening invitations, Recall; re-invitations to the unscreened after the call, Charge-free; providing cancer screenings free of charge, After-hour; providing screenings on an evening or holidays, Extra-region; providing an opportunity for the residents to have screening in other municipalities, Modality extension; providing cancer screening using a modality outside the recommenda…
** Published by the Japanese Ministry of Health, Labour and Welfare. Available from https://ganjoho.jp/reg_stat/statistics/stat/screening/excel/Pref_Cancer_Screening_Assessment(2015-2019).xlsx (accessed May 27, 2022).

## Sheet: TableS2
Table S2. The number of screened residents obtained from e-stat.*
Cancer	Sex	Fiscal year	URL
Gastric cancer	Male	2016	https://www.e-stat.go.jp/stat-search/files?page=1&layout=datalist&toukei=00450025&tstat=000001030884&cycle=8&tclass1=000001112955&tclass2=000001112963&stat_infid=000031679798&iroha=17&result_page=1&cycle_facet=tclass1%3Acycle&tclass3val=0
Gastric cancer	Female	2016	https://www.e-stat.go.jp/stat-search/files?page=1&layout=datalist&toukei=00450025&tstat=000001030884&cycle=8&tclass1=000001112955&tclass2=000001112963&stat_infid=000031679799&iroha=17&result_page=1&cycle_facet=tclass1%3Acycle&tclass3val=0
Lung cance	Male	2016	https://www.e-stat.go.jp/stat-search/files?page=1&layout=datalist&toukei=00450025&tstat=000001030884&cycle=8&tclass1=000001112955&tclass2=000001112963&stat_infid=000031679804&iroha=17&result_page=1&cycle_facet=tclass1%3Acycle&tclass3val=0
Lung cancer	Female	2016	https://www.e-stat.go.jp/stat-search/files?page=1&layout=datalist&toukei=00450025&tstat=000001030884&cycle=8&tclass1=000001112955&tclass2=000001112963&stat_infid=000031679805&iroha=17&result_page=1&cycle_facet=tclass1%3Acycle&tclass3val=0
Colorectal cancer	Male	2016	https://www.e-stat.go.jp/stat-search/files?page=1&layout=datalist&toukei=00450025&tstat=000001030884&cycle=8&tclass1=000001112955&tclass2=000001112963&stat_infid=000031679814&iroha=17&result_page=1&cycle_facet=tclass1%3Acycle&tclass3val=0
Colorectal cancer	Female	2016	https://www.e-stat.go.jp/stat-search/files?page=1&layout=datalist&toukei=00450025&tstat=000001030884&cycle=8&tclass1=000001112955&tclass2=000001112963&stat_infid=000031679815&iroha=17&result_page=1&cycle_facet=tclass1%3Acycle&tclass3val=0
Breast cancer	Female	2016	https://www.e-stat.go.jp/stat-search/files?page=1&query=%E5%81%A5%E5%BA%B7%E5%A2%97%E9%80%B2%E4%BA%8B%E6%A5%AD%E3%80%80%E4%B9%B3%E3%81%8C%E3%82%93%E3%80%80%E9%83%BD%E9%81%93%E5%BA%9C%E7%9C%8C&layout=dataset&year=20151%2C20161&stat_infid=000031679680&metadata=1&data=1
Breast cancer, only the mammography, 2015	Female	2015**	https://www.e-stat.go.jp/stat-search/files?page=1&query=%E5%81%A5%E5%BA%B7%E5%A2%97%E9%80%B2%E4%BA%8B%E6%A5%AD%E3%80%80%E4%B9%B3%E3%81%8C%E3%82%93%E3%80%80%E9%83%BD%E9%81%93%E5%BA%9C%E7%9C%8C&layout=dataset&year=20151%2C20161&stat_infid=000031548918&metadata=1&data=1
Breast cancer, both mammography and visual palpation	Female	2015**	https://www.e-stat.go.jp/stat-search/files?page=1&query=%E5%81%A5%E5%BA%B7%E5%A2%97%E9%80%B2%E4%BA%8B%E6%A5%AD%E3%80%80%E4%B9%B3%E3%81%8C%E3%82%93%E3%80%80%E9%83%BD%E9%81%93%E5%BA%9C%E7%9C%8C&layout=dataset&year=20151%2C20161&stat_infid=000031548920&metadata=1&data=1
Breast cancer, both 2016 and 2015	Female	2016 and 2015***	https://www.e-stat.go.jp/stat-search/files?page=1&query=%E5%81%A5%E5%BA%B7%E5%A2%97%E9%80%B2%E4%BA%8B%E6%A5%AD%E3%80%80%E4%B9%B3%E3%81%8C%E3%82%93%E3%80%80%E9%83%BD%E9%81%93%E5%BA%9C%E7%9C%8C&layout=dataset&year=20151%2C20161&stat_infid=000031679681&metadata=1&data=1
Cervical cancer, 2016	Female	2016	https://www.e-stat.go.jp/stat-search/files?page=1&query=%E5%81%A5%E5%BA%B7%E5%A2%97%E9%80%B2%E4%BA%8B%E6%A5%AD%E3%80%80%E5%AD%90%E5%AE%AE%E9%A0%B8%E3%81%8C%E3%82%93%E3%80%80%E9%83%BD%E9%81%93%E5%BA%9C%E7%9C%8C&layout=dataset&year=20151%2C20161&stat_infid=000031679678&metadata=1&data=1
Cervical cancer, 2015	Female	2015**	https://www.e-stat.go.jp/stat-search/files?page=1&query=%E5%81%A5%E5%BA%B7%E5%A2%97%E9%80%B2%E4%BA%8B%E6%A5%AD%E3%80%80%E5%AD%90%E5%AE%AE%E9%A0%B8%E3%81%8C%E3%82%93%E3%80%80%E9%83%BD%E9%81%93%E5%BA%9C%E7%9C%8C&layout=dataset&year=20151%2C20161&stat_infid=000031548916&metadata=1&data=1
Cervical cancer, both 2016 and 2015	Female	2016 and 2015***	https://www.e-stat.go.jp/stat-search/files?page=1&query=%E5%81%A5%E5%BA%B7%E5%A2%97%E9%80%B2%E4%BA%8B%E6%A5%AD%E3%80%80%E5%AD%90%E5%AE%AE%E9%A0%B8%E3%81%8C%E3%82%93%E3%80%80%E9%83%BD%E9%81%93%E5%BA%9C%E7%9C%8C&layout=dataset&year=20151%2C20161&stat_infid=000031679679&metadata=1&data=1
*e-Stat is an open online database provided by the Statistics Bureau of the Ministry of Internal Affairs and Communications. Available online: https://www.e-stat.go.jp/en
** Data from 2015 were used to calculate the number of people who received one screening in the past two years at the time of 2016.
*** The number of people who received cancer screening in both 2015 and 2016, was also used to calculate the number of screening participants.

## Sheet: TableS3
Table S3. Data sources for other variables used in the analysis.
Data	URL
Number of workers and population by industry	https://www.e-stat.go.jp/dbview?sid=0003178720
Annual household income	https://www.e-stat.go.jp/dbview?sid=0003108720
Total population by prefecture	https://www.e-stat.go.jp/dbview?sid=0003410381
Number of hospitals	https://www.e-stat.go.jp/dbview?sid=0001455726
Number of health care nurses	https://www.e-stat.go.jp/stat-search/files?page=1&query=%E4%BF%9D%E5%81%A5%E5%B8%AB%E6%95%B0%E3%80%80%E9%83%BD%E9%81%93%E5%BA%9C%E7%9C%8C&layout=dataset&year=20160&stat_infid=000031599226&metadata=1&data=1
Number of medical nurses	https://www.e-stat.go.jp/stat-search/files?page=1&query=%E8%A1%9B%E7%94%9F%E8%A1%8C%E6%94%BF%E5%A0%B1%E5%91%8A%E3%80%80%E7%9C%8B%E8%AD%B7%E5%B8%AB%E6%95%B0&layout=dataset&year=20160&stat_infid=000031599240
Number of medical doctors	https://www.e-stat.go.jp/stat-search/files?page=2&query=%E5%8C%BB%E5%B8%AB%E3%83%BB%E6%AD%AF%E7%A7%91%E5%8C%BB%E5%B8%AB%E3%83%BB%E8%96%AC%E5%89%A4%E5%B8%AB%E8%AA%BF%E6%9F%BB&layout=dataset&year=20160&stat_infid=000031653222&metadata=1&data=1
